# Supplementary material for: Combined Targeting of AKT and mTOR Inhibits Tumor Formation of EpCAM+ and CD90+ Human Hepatocellular Carcinoma Cells in an Orthotopic Mouse Model
Source: Cancers (Basel). 2022 Apr 8;14(8):1882. doi: 10.3390/cancers14081882 (PMC9024696; doi:10.3390/cancers14081882)
Supplement: Supplementary file 1 [file cancers-14-01882-s001.zip]

Archive with 1 entries (1 files):
- cancers-1641607-supplementary.pdf
